# Supplementary material for: Global Distribution of Babesia Species in Questing Ticks: A Systematic Review and Meta-Analysis Based on Published Literature
Source: Pathogens. 2021 Feb 19;10(2):230. doi: 10.3390/pathogens10020230 (PMC7926846; doi:10.3390/pathogens10020230)
Supplement: Supplementary file 1 [file pathogens-10-00230-s001.zip]

Archive with 2 entries (2 files):
- Table S1. JBI Critical Appraisal Checklist for Studies Reporting Prevalence Data.pdf
- Table S2. Quality assessment scores for eligible studies.pdf
